# Supplementary material for: Histopathologic and Genomic Characterization of a Novel Caprine Astrovirus Identified in a Boer Goat Kid in Illinois, United States
Source: Viruses. 2026 Jan 16;18(1):120. doi: 10.3390/v18010120 (PMC12846467; doi:10.3390/v18010120)
Supplement: Supplementary file 1 [file viruses-18-00120-s001.zip]

Archive with 1 entries (1 files):
- viruses-4037660-supplementary.pdf
